# Supplementary material for: Structural insights into the mechanism of protein transport by the Type 9 Secretion System translocon
Source: Nat Microbiol. 2024 Mar 27;9(4):1089–102. doi: 10.1038/s41564-024-01644-7 (PMC10994853; doi:10.1038/s41564-024-01644-7)
Supplement: Supplementary file 6 — Bacterial strains and plasmids used in this study. [file 41564_2024_1644_MOESM6_ESM.xlsx]

## Sheet: Sheet1
Supplementary table 2. Bacterial strains and plasmids used in this study
Strain	Genotype	Reference
E. coli
NEB® 5-α	fhuA2 Δ(argF-lacZ)U169 phoA glnV44 Φ80 Δ(lacZ)M15 gyrA96 recA1 relA1 endA1 thi-1 hsdR17	New England Biolabs
S17-1	pro, res− hsdR17 (rK− mK+) recA−, RP4-2-Tc::Mu-Km::Tn7, Tpr	1
BL21 Star™(DE3)	F- ompT hsdSB (rB-, mB-) galdcmrne131 (DE3)	ThermoFisher Scientific
F. johnsoniae
UW101		2
Fl_004	UW101 ΔsprA	3
Fl_030	UW101 ΔporV	3
Fl_002	UW101 ΔsprE (fjoh_1051)	This study
Fl_163	UW101 ΔskpA (fjoh_1689)	This study
Fl_194	UW101 ΔporD (fjoh_3466)	This study
Fl_012	UW101 twinstrep-sprA	3
Fl_036	twinstrep-sprA ΔporV	3
Fl_103	twinstrep-sprA ΔgldL	This study
Fl_198	twinstrep-sprA-Δntail (ΔT31-S128)	This study
Fl_028	twinstrep-sprA ΔsprE	This study
Fl_175	twinstrep-sprA ΔskpA	This study
Fl_195	twinstrep-sprA ΔporD	This study
Fl_225	twinstrep-sprA-Δntail ΔgldL	This study
Fl_224	twinstrep-sprA ΔgldL ΔsprE	This study
Fl_179	twinstrep-sprA ΔgldL ΔskpA	This study
Fl_507	twinstrep-sprA ΔporV ΔsprE	This study
Fl_182	twinstrep-sprA ΔporV ΔskpA	This study
Fl_009	UW101 sprE-twinstrep	This study
Fl_026	sprE-twinstrep ΔsprA	This study
Fl_105	sprE-twinstrep ΔgldL	This study
Fl_176	sprE-twinstrep ΔskpA	This study
Fl_199	sprE-twinstrep sprA-Δntail	This study
Fl_196	sprE-twinstrep ΔporD	This study
Fl_180	sprE-twinstrep ΔgldL ΔskpA	This study
Fl_490	sprE-twinstrep ΔgldL sprA-Δntail	This study
Fl_228	sprES212A-twinstrep	This study
Fl_229	sprES249A-twinstrep	This study
Fl_230	sprET288A-twinstrep	This study
Fl_231	sprES371A-twinstrep	This study
Fl_232	sprES408A-twinstrep	This study
Fl_233	sprES538A-twinstrep	This study
Fl_234	sprET550A-twinstrep	This study
Fl_235	sprES574A-twinstrep	This study
Fl_261	sprES212A, S249A, T288A, S371A, S408A, S538A ,T550A, S574A-twinstrep	This study
Fl_435	sprE-Δfinger-twinstrep (ΔE445-T550)	This study
Fl_509	sprE-Δctail-twinstrep (ΔF759-P870)	This study
Fl_264	UW101 twinstrep-skpA	This study
Fl_381	twinstrep-skpA ΔsprA	This study
Fl_382	twinstrep-skpA ΔsprE	This study
Fl_315	twinstrep-skpA ΔgldL	This study
Fl_510	twinstrep-skpA sprA-Δntail	This study
Fl_383	twinstrep-skpA ΔporD	This study
Fl_492	twinstrep-skpA ΔgldL ΔsprE	This study
Fl_491	twinstrep-skpA ΔgldL sprA-Δntail	This study
Fl_474	twinstrep-skpA Δhelix (ΔA203-R218)	This study
Fl_296	UW101 porV -twinstrep	This study
Fl_440	porV-Δloop-twinstrep (ΔI193-N199)	This study
Fl_147	UW101 sprE-halo	This study
Fl_151	sprE-halo ΔsprA	This study
Fl_154	sprE-halo ΔgldL	This study
Fl_152	sprE-halo ΔporV	This study
Fl_187	sprE-halo ΔskpA	This study
Fl_222	sprE-halo sprA-Δntail	This study
AK_067	ΔporV halo-sprB448	This study
Fl_188	ΔporV halo-sprB448 ΔskpA	This study
Plasmid	Descriptiona	Reference
Plasmid backbones
pYT313	sacB-containing mobilizable suicide vector; Apr (Emr)	4
pCP11	E. coli-F. johnsoniae shuttle plasmid; Apr (Emr)	5
pHTC HaloTag® CMV-neo	Halotag-containing plasmid; Apr	Promega
pET15b-TEV	E. coli expression vector, T7 promoter; Apr	6
pET21a (+)	E. coli expression vector T7 promoter; Apr	Merck
pET21a His8-Linker	pET21a derived expression vector fusing a His8 tag and (GGGS)3-linker to the N-terminus of the expressed protein; Apr	This study
E. coli expression plasmids
pFL125	Expresses a His8-(GGGS)3-mCherry-CTDRemA fusion protein (residues D1340-K1436 of RemA)	This study
pFL156	Expresses a His8-(GGGS)3-mCherry-CTDFspA fusion protein (residues S457-Q533 of FspA (Fjoh_2389))	This study
pFL175	Expresses a N-terminal His6-TEV fusion to the C-terminal 277 amino acids (A18-F294) of PorD	This study
F. johnsoniae expression plasmids
pCP-remAus-mch-CTD97remA	Expresses a N-terminal RemA signal peptide (50 amino acids) and C-terminal RemA CTD (97 amino acids) fusion to mCherry, RemA promoter	7
pFL259	Expresses a N-terminal RemA signal peptide (50 amino acids) and C-terminal FspA CTD (77 amino acids) fusion to mCherry, RemA promoter	This study
F. johnsoniae mutagenesis plasmids
pFL58	Construct used to delete sprA; contains 2.5-kbp upstream and 2.5-kbp downstream of sprA in pYT313	3
pFL80	Construct used to delete porV; contains 2.5-kbp upstream and 2.5-kbp downstream of porV in pYT313	3
pFL89	Construct used to delete gldL; contains 2.5-kbp upstream and 2.4-kbp downstream of gldL in pYT313	7
pFL59	Construct used to delete sprE (fjoh_1051); contains 2.7-kbp upstream and 2.6-kbp downstream of sprE in pYT313	This study
pFL161	Construct used to delete skpA (fjoh_1689); contains 2.5-kbp upstream and 2.6-kbp downstream of skp in pYT313	This study
pFL166	Construct used to delete porD (fjoh_3466); contains 2.5-kbp upstream and 2.6-kbp downstream of porD in pYT313	This study
pFL168	Construct used to generate sprA-Δntail; contains 2.6-kbp upstream and 2.4-kbp downstream of the deletion site in pYT313	This study
pFL169	Construct used to generate twin-strep-sprA-Δntail; contains 2.6-kbp upstream and 2.4-kbp downstream of the deletion site in pYT313	This study
pFL54	Construct used to generate sprE-twinstrep; contains 2.8-kbp upstream and 2.3-kbp downstream of the insertion site in pYT313	This study
pFL183	Construct used to generate sprES212A-twinstrep; contains 3.2-kbp upstream and 4.6-kbp downstream of the substitution site in pYT313	This study
pFL184	Construct used to generate sprES249A-twinstrep; contains 3.3-kbp upstream and 4.5-kbp downstream of the substitution site in pYT313	This study
pFL185	Construct used to generate sprET288A-twin-strep; contains 3.4-kbp upstream and 4.4-kbp downstream of the substitution site in pYT313	This study
pFL186	Construct used to generate sprES371A-twinstrep; contains 3.5-kbp upstream and 4.3-kbp downstream of the substitution site in pYT313	This study
pFL187	Construct used to generate sprES408A-twin-strep; contains 3.6-kbp upstream and 4.2-kbp downstream of the substitution site in pYT313	This study
pFL188	Construct used to generate sprES538A-twinstrep; contains 4.2-kbp upstream and 3.6-kbp downstream of the substitution site in pYT313	This study
pFL189	Construct used to generate sprET550A-twinstrep; contains 4.2-kbp upstream and 3.6-kbp downstream of the substitution site in pYT313	This study
pFL190	Construct used to generate sprES574A-twinstrep; contains 4.3-kbp upstream and 3.5-kbp downstream of the substitution site in pYT313	This study
pFL215	Construct used to generate sprES212A, S249A, T288A, S371A, S408A, S538A, T550A, S574A-twinstrep; contains 3.2-kbp upstream and 3.5-kbp downstream of the substitution sites in pYT313	This study
pFL275	Construct used to generate sprE-Δfinger-twinstrep; contains 3.9-kbp upstream and 4.6-kbp downstream of the deletion site in pYT313	This study
pFL307	Construct used to generate sprE-Δctail-twinstrep; contains 4.9-kbp upstream and 2.5-kbp downstream of the deletion site in pYT313	This study
pFL171	Construct used as template to generate pFL214; contains skpA and the 2.4-kbp upstream and 2.6-kbp downstream regions in pYT313	This study
pFL214	Construct used to generate twinstrep-skpA; contains 3.4-kbp upstream and 2.6-kbp downstream of the insertion site in pYT313	This study
pFL289	Construct used to generate twinstrep-skpA Δhelix; contains 3.4-kbp upstream and 2.6-kbp downstream of the insertion site in pYT313	This study
pFL148	Construct used as template to generate pFL227; porV and the 2.2-kbp upstream and 2.3-kbp downstream regions in pYT313	This study
pFL227	Construct used to generate porV-twinstrep; contains 2.2-kbp upstream and 3.5-kbp downstream of the insertion site in pYT313	This study
pFL284	Construct used to generate porV -Δloop-twinstrep; contains 2.9-kbp upstream and 2.9-kbp downstream of the deletion site in pYT313	This study
pFL243	Construct used to generate sprE-halo; contains 5.0-kbp upstream and 2.5-kbp downstream of the insertion site in pYT313	This study
pFL254	Construct used to generate skpA-halo; contains 3.4-kbp upstream and 2.6-kbp downstream of the insertion site in pYT313	This study
pAK_021	Construct used to generate halo-sprB; contains 2.5-kbp upstream and 2.6-kbp downstream of the insertion site in pYT313	7
pAK_017	Construct used to generate halo-sprB448; contains 2.4-kbp upstream and 2.4-kbp downstream of the insertion site in pYT313	This study
	a Selection markers functional in F. johnsoniae are in brackets
References
1	Simon, R., Priefer, U. & Pühler, A. A Broad Host Range Mobilization System for In Vivo Genetic Engineering: Transposon Mutagenesis in Gram Negative Bacteria. Bio/Technology 1, 784-791 (1983). https://doi.org:10.1038/nbt1183-784
2	McBride, M. J. & Braun, T. F. GldI is a lipoprotein that is required for Flavobacterium johnsoniae gliding motility and chitin utilization. J Bacteriol 186, 2295-2302 (2004).
3	Lauber, F., Deme, J. C., Lea, S. M. & Berks, B. C. Type 9 secretion system structures reveal a new protein transport mechanism. Nature 564, 77-82 (2018). https://doi.org:10.1038/s41586-018-0693-y
4	Zhu, Y. et al. Genetic analyses unravel the crucial role of a horizontally acquired alginate lyase for brown algal biomass degradation by Zobellia galactanivorans. Environ Microbiol 19, 2164-2181 (2017). https://doi.org:10.1111/1462-2920.13699
5	McBride, M. J. & Kempf, M. J. Development of techniques for the genetic manipulation of the gliding bacterium Cytophaga johnsonae. J Bacteriol 178, 583-590 (1996).
6	Higgins, M. K. et al. Structure of the trypanosome haptoglobin-hemoglobin receptor and implications for nutrient uptake and innate immunity. Proc Natl Acad Sci U S A 110, 1905-1910 (2013). https://doi.org:10.1073/pnas.1214943110
7	Hennell James, R. et al. Structure and mechanism of the proton-driven motor that powers type 9 secretion and gliding motility. Nature Microbiology 6, 221-+ (2021). https://doi.org:10.1038/s41564-020-00823-6
