# Supplementary material for: Structural insights into the mechanism of protein transport by the Type 9 Secretion System translocon
Source: Nat Microbiol. 2024 Mar 27;9(4):1089–102. doi: 10.1038/s41564-024-01644-7 (PMC10994853; doi:10.1038/s41564-024-01644-7)
Supplement: Supplementary file 7 — Primers and target DNA used in genetic constructs. [file 41564_2024_1644_MOESM7_ESM.xlsx]

## Sheet: Sheet1
Supplementary table S3. Primers and target DNA used in genetic constructs
Name	Sequence 5' - 3'	Target template	Used to construct
FL205	atgcagcggaaaaattcgggcgggagcagaacaaatagaataagcg	UW101 gDNA	pFL59; pFL243; pFL275
FL206	cagataggcttcaaggtttttggagtttctgttcacaaaagtgttattcttgg	UW101 gDNA	pFL59
FL207	cttttgtgaacagaaactccaaaaaccttgaagcctatctgacccc	UW101 gDNA	pFL59
FL208	attacgccaagcttgcatgccgaatgctaaaccttctaataaagccgcg	UW101 gDNA	pFL59; pFL243; pFL275
FL209	ttctatttgttctgctcccgcccgaatttttccgctgcataaccc	pYT313	pFL59; pFL243; pFL275
FL210	attagaaggtttagcattcggcatgcaagcttggcgtaatcatg	pYT313	pFL59; pFL243; pFL275
FL510	gttatgcagcggaaaaattcgggcggtaggagcttctgcagc	UW101 gDNA	pFL161; pFL171; pFL254
FL511	gtagctaatacaagtcaggcgccgaaacacaaaaaacaaatacgacc	UW101 gDNA	pFL161
FL512	gtatttgttttttgtgtttcggcgcctgacttgtattagctacaatcaaggc	UW101 gDNA	pFL161
FL513	tgaccatgattacgccaagcttgaacaaactgtagtaacgttttcggg	UW101 gDNA	pFL161; pFL171; pFL254
FL514	cgttactacagtttgttcaagcttggcgtaatcatggtcatag	pYT313	pFL161; pFL171; pFL254
FL515	gcagaagctcctaccgcccgaatttttccgctgcataacc	pYT313	pFL161; pFL171; pFL254
FL566	gttatgcagcggaaaaattcgggccaattgtacctttacgataaacc	UW101 gDNA	pFL166
FL567	gacttttggcttaactcaggcaccattaaattcaaccaaatggtctc	UW101 gDNA	pFL166
FL568	gagaccatttggttgaatttaatggtgcctgagttaagccaaaagtc	UW101 gDNA	pFL166
FL569	ccatgattacgccaagcttcgtcttccattagtttctgtagatg	UW101 gDNA	pFL166
FL570	cagaaactaatggaagacgaagcttggcgtaatcatggtcatag	pYT313	pFL166
FL571	atcgtaaaggtacaattggcccgaatttttccgctgcataacc	pYT313	pFL166
FL199	gttatgcagcggaaaaattcgggcacgacgatcagcacgga	UW101 and Fl_012 gDNA	pFL168; pFL169
FL581	gatggtattacttccaaatatctttgttgtatcttgaaccgccgg	UW101 and Fl_012 gDNA	pFL168; pFL169
FL582	gcggttcaagatacaacaaagatatttggaagtaataccatcgacgtaaaacc	UW101 and Fl_012 gDNA	pFL168; pFL169
FL231	attacgccaagcttgcatgcctctgctgtaaattcttctggtcgtg	UW101 and Fl_012 gDNA	pFL168; pFL169
FL204	gttccgtgctgatcgtcgtgcccgaatttttccgctgcataaccc	pYT313	pFL168; pFL169
FL230	cagaagaatttacagcagaggcatgcaagcttggcgtaatcatg	pYT313	pFL168; pFL169
FL072	aattcgggggatcctctagacaagccacgatttacaacacacggtc	UW101 gDNA	pFL54
FL073	ccacgccgaacctcccgatccacctccggaacctccacctttttcgaactgcgggtggctccatgggttttttggggtcagataggcttcaag	UW101 gDNA	pFL54
FL076	ggttccggaggtggatcgggaggttcggcgtggtcacatccacaatttgagaagtgatataatgtttgacaaagtgaaaaaaaacggaac	UW101 gDNA	pFL54
FL077	gcctgcaggtcgactctagactaaataattgctgtttcgtcttcatggtggtgagc	UW101 gDNA	pFL54
FL078	gaagacgaaacagcaattatttagtctagagtcgacctgcaggc	pYT313	pFL54
FL079	gttgtaaatcgtggcttgtctagaggatcccccgaatttttccg	pYT313	pFL54
FL614	catccacaatttgagaagtgatataatgtttgacaaagtgaaaaaaaacggaacagaac	pFL59	pFL183; pFL184; pFL185; pFL186; pFL187; pFL188; pFL189; pFL190; pFL191; pFL215
FL615	aaatgttgtattttgtactcaatgcatgggagtttctgttcacaaaagtgttattcttgg	pFL59	pFL183; pFL184; pFL185; pFL186; pFL187; pFL188; pFL189; pFL190; pFL191; pFL215
FL616	gtgaacagaaactcccatgcattgagtac	UW101 gDNA	pFL183; pFL184; pFL185; pFL186; pFL187; pFL188; pFL189; pFL190; pFL191; pFL215
FL617	cactttgtcaaacattatatcacttctcaaattgtggatg	Fl_009 gDNA	pFL183; pFL184; pFL185; pFL186; pFL187; pFL188; pFL189; pFL190; pFL191; pFL215
FL618	tttggcaacagcggcgtctctttcttc	UW101 gDNA	pFL183; substitutions are underlined
FL619	gaagaaagagacgccgctgttgccaaac	Fl_009 gDNA	pFL183; substitutions are underlined
FL620	gccgtcataataatatgtcgcagcgtccttatttcc	UW101 gDNA	pFL184; substitutions are underlined
FL621	gaagttggaaataaggacgctgcgacatattattatgac	Fl_009 gDNA	pFL184; substitutions are underlined
FL622	cgtttttaagaaaatagcatcattgcctttttcataatcatacatc	UW101 gDNA	pFL185; substitutions are underlined
FL623	gattatgaaaaaggcaatgatgctattttcttaaaaacgtataataagctag	Fl_009 gDNA	pFL185; substitutions are underlined
FL624	gagttttgttaaagtagcgtcataatatttggcagcc	UW101 gDNA	pFL186; substitutions are underlined
FL625	gccaaatattatgacgctactttaacaaaactcaatccaaag	Fl_009 gDNA	pFL186; substitutions are underlined
FL626	taaactttgataatagcgtcattgcgttttgcaatacc	UW101 gDNA	pFL187; substitutions are underlined
FL627	aaaacgcaatgacgctattatcaaagtttacggaatgc	Fl_009 gDNA	pFL187; substitutions are underlined
FL628	tgcttcatttatagcatcattaagcattgccgcatc	UW101 gDNA	pFL188; substitutions are underlined
FL629	gcaatgcttaatgatgctataaatgaagcagaagcaaac	Fl_009 gDNA	pFL188; substitutions are underlined
FL630	cgattacaactgcatcttttagtttgtttgcttctgc	UW101 gDNA	pFL189; substitutions are underlined
FL631	gaagcaaacaaactaaaagatgcagttgtaatcgaaaaatacac	Fl_009 gDNA	pFL189; substitutions are underlined
FL632	cgttctttaccaatggcgtcaatagcaatttgtg	UW101 gDNA	pFL190; substitutions are underlined
FL633	aaattgctattgacgccattggtaaagaacgcaatttc	Fl_009 gDNA	pFL190; substitutions are underlined
FL654	ggatcgggaggttcggcgtggtcacatccacaatttgagaagggcaagacaactagaattggctacattg	pFL171	pFL214
FL655	acctccggaacctccacctttttcgaactgcgggtggctccattgtgcctgacttgtattagctacaatc	pFL171	pFL214
FL288	gcagcggaaaaattcgggcctgaattccgatgtataataatgttccagcattg	UW101 gDNA	pFL148; pFL284
FL290	gattacgccaagcttgcatgctgccattgatgcgtctgactactatac	UW101 gDNA	pFL148; pFL284
FL291	gtcagacgcatcaatggcagcatgcaagcttggcgtaatcatg	pYT313	pFL148; pFL284
FL292	attatacatcggaattcaggcccgaatttttccgctgcataaccc	pYT313	pFL148; pFL284
FL748	ggtggatcgggaggttcggcgtggtcacatccacaatttgagaagtaaataaaaaacataaagaaaactaacaatcc	pFL148	pFL227
FL747	tccggaacctccacctttttcgaactgcgggtggctccagtacgtttcgtatttgtcg	pFL148	pFL227
FL887	ccactacctccacctgaacctccacccgatccacctccggaacctccacctttttcttccagaattcgtttggcttcatc	pYT313	pFL275
FL888	ccggaggtggatcgggtggaggttcaggtggaggtagtggaggttcggcggttgtaatcgaaaaatacacaactgctttttacg	Fl_009 gDNA	pFL275
FL958	atttaatctctctaaagttggaacttgtttttcaagaatttctctggc	pFL54	pFL307
FL959	tggagccacccgcagttc	pFL54	pFL307
FL924	ggattttatcaatcagaagaaggtagatggagagctggtttcaatatccag	Fl_296 gDNA	pFL284
FL925	agctctccatctaccttcttctgattgataaaatccggcaacatctacag	UW101 gDNA	pFL284
FL598	gagaacctgtattttcagggcggatccgcacagcagctaaattgtactgttac	UW101 gDNA	pFL175
